# Supplementary material for: Economic Evaluation of Nemonoxacin, Moxifloxacin and Levofloxacin in the Treatment of Early Community-Acquired Pneumonia with Possible Pulmonary Tuberculosis
Source: Int J Environ Res Public Health. 2022 Apr 15;19(8):4816. doi: 10.3390/ijerph19084816 (PMC9028707; doi:10.3390/ijerph19084816)
Supplement: Supplementary file 1 [file ijerph-19-04816-s001.zip]

Archive with 1 entries (1 files):
- ijerph-1656661-supplementary.pdf
